# Supplementary material for: Spectroscopic and Structural Study of a New Conducting Pyrazolium Salt
Source: Molecules. 2021 Jul 31;26(15):4657. doi: 10.3390/molecules26154657 (PMC8347911; doi:10.3390/molecules26154657)
Supplement: Supplementary file 1 [file molecules-26-04657-s001.zip]

Archive with 1 entries (1 files):
- molecules-1294125-supplementary.pdf
